# Supplementary material for: Single-cell map of dynamic cellular microenvironment of radiation-induced intestinal injury
Source: Commun Biol. 2023 Dec 9;6:1248. doi: 10.1038/s42003-023-05645-w (PMC10710489; doi:10.1038/s42003-023-05645-w)
Supplement: Supplementary file 4 — Supplementary Data 1 [file 42003_2023_5645_MOESM4_ESM.xlsx]

## Sheet: Fig1b
Mouse ID	Treat	Time	Status
MM1	Control	14	0
MM2	Control	14	0
MM3	Control	14	0
MM4	Control	14	0
MM5	Control	14	0
MM6	Control	14	0
MM7	Control	14	0
MM8	Control	14	0
MM9	Control	14	0
MM10	Control	14	0
MM11	Control	14	0
MM12	Control	14	0
MM13	Control	14	0
MM14	Control	14	0
MM15	Control	14	0
MM16	Control	14	0
MM17	Irradiation	3	1
MM18	Irradiation	3	1
MM19	Irradiation	4	1
MM20	Irradiation	4	1
MM21	Irradiation	5	1
MM22	Irradiation	14	0
MM23	Irradiation	14	0
MM24	Irradiation	14	0
MM25	Irradiation	14	0
MM26	Irradiation	14	0
MM27	Irradiation	14	0
MM28	Irradiation	14	0
MM29	Irradiation	14	0
MM30	Irradiation	14	0
MM31	Irradiation	14	0
MM32	Irradiation	14	0
MM33	Irradiation	14	0
MM34	Irradiation	14	0
MM35	Irradiation	14	0
MM36	Irradiation	14	0
MM37	Irradiation	14	0
MM38	Irradiation	14	0
MM39	Irradiation	14	0
MM40	Irradiation	14	0
MM41	Irradiation	14	0

## Sheet: Fig1c
Mouse ID	Time	weight(g)	Treat
MM1	D_2	21.18	Control
MM2	D_2	21.57	Control
MM3	D_2	21.26	Control
MM4	D_2	21.25	Control
MM5	D_2	21.08	Control
MM6	D_2	21.09	Control
MM7	D_2	21.32	Control
MM8	D_2	21.49	Control
MM9	D_2	22.13	Control
MM10	D_2	21.31	Control
MM11	D_2	20.27	Control
MM12	D_2	21.61	Control
MM13	D_2	21.58	Control
MM14	D_2	21.6	Control
MM15	D_2	21.61	Control
MM16	D_2	21.49	Control
MM17	D_2	20.68	Control
MM18	D_2	22.11	Control
MM19	D_2	20.54	Control
MM20	D_2	21.05	Control
MM21	D_2	21.26	Control
MM22	D_2	20.61	Control
MM23	D_2	22.49	Control
MM24	D_2	21.22	Control
MM25	D_2	20.92	Control
MM26	D_2	20.47	Control
MM27	D_2	21.42	Control
MM28	D_2	21.63	Control
MM29	D_2	21.16	Control
MM30	D_2	21.24	Control
MM31	D_2	21.17	Control
MM32	D_2	20.53	Control
MM33	D_2	20.54	Control
MM34	D_2	20.26	Control
MM35	D_2	20.8	Control
MM36	D_2	20.81	Control
MM37	D_2	20.82	Control
MM1	D_1	21.75	Control
MM2	D_1	22.56	Control
MM3	D_1	21.92	Control
MM4	D_1	21.17	Control
MM5	D_1	21.9	Control
MM6	D_1	21.65	Control
MM7	D_1	22.33	Control
MM8	D_1	22.89	Control
MM9	D_1	21.88	Control
MM10	D_1	20.81	Control
MM11	D_1	22.64	Control
MM12	D_1	21.44	Control
MM13	D_1	22.23	Control
MM14	D_1	21.78	Control
MM15	D_1	22.23	Control
MM16	D_1	22.28	Control
MM17	D_1	21.65	Control
MM18	D_1	22.33	Control
MM19	D_1	21.78	Control
MM20	D_1	22.9	Control
MM21	D_1	21.09	Control
MM22	D_1	21.63	Control
MM23	D_1	21.57	Control
MM24	D_1	20.45	Control
MM25	D_1	20.38	Control
MM26	D_1	21.48	Control
MM27	D_1	21.92	Control
MM28	D_1	22.23	Control
MM29	D_1	21.96	Control
MM30	D_1	21.95	Control
MM31	D_1	21.94	Control
MM32	D_1	21.12	Control
MM33	D_1	21.62	Control
MM34	D_1	21.32	Control
MM35	D_1	21.22	Control
MM36	D_1	20.83	Control
MM37	D_1	21.85	Control
MM1	D0	21.23	Control
MM2	D0	20.96	Control
MM3	D0	20.12	Control
MM4	D0	20.19	Control
MM5	D0	21.2	Control
MM6	D0	22.61	Control
MM7	D0	21.18	Control
MM8	D0	20.94	Control
MM9	D0	21.3	Control
MM10	D0	21.69	Control
MM11	D0	21.32	Control
MM12	D0	21.34	Control
MM13	D0	21.68	Control
MM14	D0	21.57	Control
MM15	D0	21.14	Control
MM16	D0	21.18	Control
MM17	D0	21.31	Control
MM1	D1	21.63	Control
MM2	D1	21.24	Control
MM3	D1	21.25	Control
MM4	D1	21.82	Control
MM5	D1	20.56	Control
MM6	D1	20.9	Control
MM7	D1	21.94	Control
MM8	D1	22.16	Control
MM9	D1	21.98	Control
MM10	D1	22.75	Control
MM11	D1	22.81	Control
MM12	D1	20.8	Control
MM13	D1	21.55	Control
MM14	D1	21.72	Control
MM15	D1	20.46	Control
MM16	D1	21.53	Control
MM17	D1	22.54	Control
MM1	D2	21.76	Control
MM2	D2	21.99	Control
MM3	D2	21.17	Control
MM4	D2	20.17	Control
MM5	D2	22.08	Control
MM6	D2	20.99	Control
MM7	D2	21.95	Control
MM8	D2	23	Control
MM9	D2	22.39	Control
MM10	D2	21.57	Control
MM11	D2	22.4	Control
MM12	D2	22.34	Control
MM13	D2	21.11	Control
MM1	D3	21.68	Control
MM2	D3	21.71	Control
MM3	D3	20.95	Control
MM4	D3	21.11	Control
MM5	D3	21.14	Control
MM6	D3	21	Control
MM7	D3	21.42	Control
MM8	D3	22.74	Control
MM9	D3	22.95	Control
MM10	D3	21.81	Control
MM11	D3	21.66	Control
MM12	D3	22.51	Control
MM13	D3	21.13	Control
MM1	D4	22.3	Control
MM2	D4	23.16	Control
MM3	D4	21.46	Control
MM4	D4	23.28	Control
MM5	D4	22.5	Control
MM6	D4	21.23	Control
MM7	D4	21.5	Control
MM8	D4	21.52	Control
MM9	D4	23.71	Control
MM1	D5	23	Control
MM2	D5	22.4	Control
MM3	D5	22.99	Control
MM4	D5	24.17	Control
MM5	D5	22.26	Control
MM6	D5	24.08	Control
MM7	D5	21.88	Control
MM8	D5	22.52	Control
MM9	D5	23.66	Control
MM1	D6	23.22	Control
MM2	D6	24.34	Control
MM3	D6	23.14	Control
MM4	D6	22.45	Control
MM5	D6	23.6	Control
MM6	D6	24.3	Control
MM7	D6	22.76	Control
MM8	D6	22.01	Control
MM9	D6	23.12	Control
MM1	D7	23.44	Control
MM2	D7	22.5	Control
MM3	D7	22.39	Control
MM4	D7	24.11	Control
MM5	D7	22.42	Control
MM6	D7	25	Control
MM7	D7	22.3	Control
MM8	D7	24.04	Control
MM9	D7	24.72	Control
MM1	D8	23.76	Control
MM2	D8	24.52	Control
MM3	D8	24.68	Control
MM4	D8	22.75	Control
MM5	D8	23.1	Control
MM1	D9	24.01	Control
MM2	D9	24.83	Control
MM3	D9	24.99	Control
MM4	D9	22.87	Control
MM5	D9	23.34	Control
MM1	D10	24.26	Control
MM2	D10	24.14	Control
MM3	D10	23.79	Control
MM4	D10	24.45	Control
MM5	D10	24.67	Control
MM1	D11	24.42	Control
MM2	D11	24.51	Control
MM3	D11	24.18	Control
MM4	D11	24.19	Control
MM5	D11	24.81	Control
MM1	D12	24.45	Control
MM2	D12	24.06	Control
MM3	D12	24.36	Control
MM4	D12	24.86	Control
MM5	D12	24.53	Control
MM1	D13	24.57	Control
MM2	D13	24.67	Control
MM3	D13	24.34	Control
MM4	D13	24.68	Control
MM5	D13	24.59	Control
MM1	D14	24.86	Control
MM2	D14	24.5	Control
MM3	D14	24.8	Control
MM4	D14	24.79	Control
MM5	D14	25.34	Control
MM38	D_2	21.18	Irradiation
MM39	D_2	21.57	Irradiation
MM40	D_2	21.26	Irradiation
MM41	D_2	21.25	Irradiation
MM42	D_2	21.08	Irradiation
MM43	D_2	21.09	Irradiation
MM44	D_2	21.32	Irradiation
MM45	D_2	21.49	Irradiation
MM46	D_2	22.13	Irradiation
MM47	D_2	21.31	Irradiation
MM48	D_2	20.27	Irradiation
MM49	D_2	21.61	Irradiation
MM50	D_2	21.58	Irradiation
MM51	D_2	21.6	Irradiation
MM52	D_2	21.61	Irradiation
MM53	D_2	21.49	Irradiation
MM54	D_2	20.68	Irradiation
MM55	D_2	22.11	Irradiation
MM56	D_2	20.54	Irradiation
MM57	D_2	21.05	Irradiation
MM58	D_2	21.26	Irradiation
MM59	D_2	20.61	Irradiation
MM60	D_2	22.49	Irradiation
MM61	D_2	21.22	Irradiation
MM62	D_2	20.92	Irradiation
MM63	D_2	20.47	Irradiation
MM64	D_2	21.42	Irradiation
MM65	D_2	21.63	Irradiation
MM66	D_2	21.16	Irradiation
MM67	D_2	21.24	Irradiation
MM68	D_2	21.17	Irradiation
MM69	D_2	20.53	Irradiation
MM70	D_2	20.54	Irradiation
MM71	D_2	20.26	Irradiation
MM72	D_2	20.8	Irradiation
MM73	D_2	20.81	Irradiation
MM74	D_2	20.82	Irradiation
MM38	D_1	21.75	Irradiation
MM39	D_1	22.56	Irradiation
MM40	D_1	21.92	Irradiation
MM41	D_1	21.17	Irradiation
MM42	D_1	21.9	Irradiation
MM43	D_1	21.65	Irradiation
MM44	D_1	22.33	Irradiation
MM45	D_1	22.89	Irradiation
MM46	D_1	21.88	Irradiation
MM47	D_1	20.81	Irradiation
MM48	D_1	22.64	Irradiation
MM49	D_1	21.44	Irradiation
MM50	D_1	22.23	Irradiation
MM51	D_1	21.78	Irradiation
MM52	D_1	22.23	Irradiation
MM53	D_1	22.28	Irradiation
MM54	D_1	21.65	Irradiation
MM55	D_1	22.33	Irradiation
MM56	D_1	21.78	Irradiation
MM57	D_1	22.9	Irradiation
MM58	D_1	21.09	Irradiation
MM59	D_1	21.63	Irradiation
MM60	D_1	21.57	Irradiation
MM61	D_1	20.45	Irradiation
MM62	D_1	20.38	Irradiation
MM63	D_1	21.48	Irradiation
MM64	D_1	21.92	Irradiation
MM65	D_1	22.23	Irradiation
MM66	D_1	21.96	Irradiation
MM67	D_1	21.95	Irradiation
MM68	D_1	21.94	Irradiation
MM69	D_1	21.12	Irradiation
MM70	D_1	21.62	Irradiation
MM71	D_1	21.32	Irradiation
MM72	D_1	21.22	Irradiation
MM73	D_1	20.83	Irradiation
MM74	D_1	21.85	Irradiation
MM38	D0	21.76	Irradiation
MM39	D0	21.37	Irradiation
MM40	D0	21.65	Irradiation
MM41	D0	20.55	Irradiation
MM42	D0	21.71	Irradiation
MM43	D0	22.52	Irradiation
MM44	D0	22.21	Irradiation
MM45	D0	22.17	Irradiation
MM46	D0	20.94	Irradiation
MM47	D0	22.57	Irradiation
MM48	D0	22.41	Irradiation
MM49	D0	22.07	Irradiation
MM50	D0	22.4	Irradiation
MM51	D0	21.92	Irradiation
MM52	D0	21.02	Irradiation
MM53	D0	22.42	Irradiation
MM54	D0	21.19	Irradiation
MM55	D0	21.4	Irradiation
MM56	D0	21.43	Irradiation
MM57	D0	22.13	Irradiation
MM58	D0	21.02	Irradiation
MM38	D1	19.76	Irradiation
MM39	D1	19.33	Irradiation
MM40	D1	19.75	Irradiation
MM41	D1	20.93	Irradiation
MM42	D1	19.3	Irradiation
MM43	D1	19.98	Irradiation
MM44	D1	19.78	Irradiation
MM45	D1	20.94	Irradiation
MM46	D1	18.68	Irradiation
MM47	D1	18.52	Irradiation
MM48	D1	20.45	Irradiation
MM49	D1	20.27	Irradiation
MM50	D1	19.71	Irradiation
MM51	D1	20.18	Irradiation
MM52	D1	19.41	Irradiation
MM53	D1	20.22	Irradiation
MM54	D1	19.93	Irradiation
MM55	D1	20.42	Irradiation
MM56	D1	19.03	Irradiation
MM57	D1	19.51	Irradiation
MM58	D1	18.92	Irradiation
MM38	D2	18.81	Irradiation
MM39	D2	18.68	Irradiation
MM40	D2	19.38	Irradiation
MM41	D2	17.37	Irradiation
MM42	D2	19.1	Irradiation
MM43	D2	18.29	Irradiation
MM44	D2	19.41	Irradiation
MM45	D2	18.9	Irradiation
MM46	D2	18.14	Irradiation
MM47	D2	19.27	Irradiation
MM48	D2	19.72	Irradiation
MM49	D2	18.94	Irradiation
MM50	D2	19.89	Irradiation
MM51	D2	18.97	Irradiation
MM52	D2	17.39	Irradiation
MM53	D2	18.65	Irradiation
MM38	D3	16.95	Irradiation
MM39	D3	17.63	Irradiation
MM40	D3	16.22	Irradiation
MM41	D3	16.89	Irradiation
MM42	D3	17.1	Irradiation
MM43	D3	17.27	Irradiation
MM44	D3	16.51	Irradiation
MM45	D3	17.04	Irradiation
MM38	D4	15.56	Irradiation
MM39	D4	15.88	Irradiation
MM40	D4	15.82	Irradiation
MM41	D4	14.63	Irradiation
MM42	D4	15.9	Irradiation
MM38	D5	14.84	Irradiation
MM39	D5	14.86	Irradiation
MM40	D5	14.75	Irradiation
MM41	D5	14.13	Irradiation
MM42	D5	15.63	Irradiation
MM38	D6	14.67	Irradiation
MM39	D6	14.72	Irradiation
MM40	D6	14.6	Irradiation
MM41	D6	14.31	Irradiation
MM42	D6	15.06	Irradiation
MM38	D7	14.91	Irradiation
MM39	D7	14.76	Irradiation
MM40	D7	14.98	Irradiation
MM41	D7	14.56	Irradiation
MM42	D7	15.34	Irradiation
MM38	D8	15.22	Irradiation
MM39	D8	15.02	Irradiation
MM40	D8	15.21	Irradiation
MM41	D8	15.03	Irradiation
MM42	D8	15.61	Irradiation
MM38	D9	15.72	Irradiation
MM39	D9	15.67	Irradiation
MM40	D9	15.78	Irradiation
MM41	D9	15.4	Irradiation
MM42	D9	16.01	Irradiation
MM38	D10	16.43	Irradiation
MM39	D10	16.21	Irradiation
MM40	D10	16.97	Irradiation
MM41	D10	16.78	Irradiation
MM42	D10	15.76	Irradiation
MM38	D11	17.12	Irradiation
MM39	D11	16.99	Irradiation
MM40	D11	17.34	Irradiation
MM41	D11	16.9	Irradiation
MM42	D11	17.23	Irradiation
MM38	D12	18.15	Irradiation
MM39	D12	17.45	Irradiation
MM40	D12	17.7	Irradiation
MM41	D12	17.45	Irradiation
MM42	D12	19.99	Irradiation
MM38	D13	18.8	Irradiation
MM39	D13	18.35	Irradiation
MM40	D13	17.96	Irradiation
MM41	D13	18.43	Irradiation
MM42	D13	20.45	Irradiation
MM38	D14	19.86	Irradiation
MM39	D14	19.21	Irradiation
MM40	D14	19.54	Irradiation
MM41	D14	19.76	Irradiation
MM42	D14	20.93	Irradiation

## Sheet: Fig2a
Time	Cluster	Number	Celltype
T0	C6	124	Stromal
T1	C6	435	Stromal
T0	C37	39	Stromal
T1	C37	20	Stromal
T0	C27	109	Stromal
T1	C27	44	Stromal
T0	C45	23	EEC
T1	C45	47	EEC
T0	C42	76	EEC
T1	C42	4	EEC
T0	C23	92	Paneth
T1	C23	88	Paneth
T0	C39	10	Goblet
T1	C39	176	Goblet
T0	C10	190	Goblet
T1	C10	26	Goblet
T0	C25	24	Endothelial
T1	C25	66	Endothelial
T0	C12	110	Endothelial
T1	C12	55	Endothelial
T0	C32	2	Enterocyte
T1	C32	295	Enterocyte
T0	C46	12	Enterocyte
T1	C46	100	Enterocyte
T0	C5	279	Enterocyte
T1	C5	266	Enterocyte
T0	C29	134	Enterocyte
T1	C29	81	Enterocyte
T0	C33	88	Enterocyte
T1	C33	46	Enterocyte
T0	C18	277	Enterocyte
T1	C18	65	Enterocyte
T0	C15	403	Enterocyte
T1	C15	10	Enterocyte
T0	C35	1	Stem
T1	C35	149	Stem
T0	C9	304	Stem
T1	C9	32	Stem
T0	C4	348	Stem
T1	C4	7	Stem
T0	C19	47	Tcell
T1	C19	314	Tcell
T0	C30	107	Tcell
T1	C30	41	Tcell
T0	C11	205	Tcell
T1	C11	65	Tcell
T0	C8	211	Tcell
T1	C8	18	Tcell
T0	C3	474	Tcell
T1	C3	38	Tcell
T0	C17	64	Tcell
T1	C17	4	Tcell
T0	C1	244	Tcell
T1	C1	15	Tcell
T0	C2	229	Tcell
T1	C2	9	Tcell
T0	C22	54	Myeloid
T1	C22	30	Myeloid
T0	C36	62	Myeloid
T1	C36	9	Myeloid
T0	C38	48	Myeloid
T1	C38	5	Myeloid
T0	C0	208	Myeloid
T1	C0	11	Myeloid
T0	C14	225	Bcell
T1	C14	25	Bcell
T0	C13	87	Bcell
T1	C13	5	Bcell
T0	C26	252	Bcell
T1	C26	3	Bcell

## Sheet: Fig3c
Time	Cluster	Frequency	OR	Chi.p	Chi.p.adj	log.p.adj
T0	C4	348	1.72654	7.16832e-34	1.79208e-32	31.7466
T1	C4	7	0.0660119	1.16735e-25	2.91838e-24	23.5349
T3	C4	111	0.420112	8.5738e-32	2.14345e-30	29.6689
T7	C4	135	0.98751	0.907938	1	0
T14	C4	186	2.37012	2.05163e-38	5.12909e-37	36.29
T0	C9	304	1.92069	5.97989e-42	1.49497e-40	39.8254
T1	C9	32	0.384291	1.32123e-09	3.30309e-08	7.48108
T3	C9	55	0.265089	2.32513e-39	5.81283e-38	37.2356
T7	C9	121	1.12714	0.156884	1	0
T14	C9	106	1.72008	2.33259e-09	5.83148e-08	7.23422
T0	C16	19	0.150176	6.84622e-29	1.71155e-27	26.7666
T1	C16	20	0.300471	8.40594e-10	2.10148e-08	7.67747
T3	C16	3	0.0180889	3.92415e-55	9.81038e-54	53.0083
T7	C16	415	4.83619	0	0	Inf
T14	C16	37	0.751116	0.0741713	1	0
T0	C28	43	0.465087	2.66673e-09	6.66683e-08	7.17608
T1	C28	6	0.123351	5.81667e-11	1.45417e-09	8.83739
T3	C28	311	2.56608	2.21895e-100	5.54737e-99	98.2559
T7	C28	1	0.0159469	1.01747e-17	2.54366e-16	15.5945
T14	C28	0	NA	3.25813e-10	8.14533e-09	8.08909
T0	C35	1	0.025858	3.55489e-12	8.88723e-11	10.0512
T1	C35	149	7.32332	2.96643e-206	7.41607e-205	204.13
T3	C35	0	NA	4.00097e-18	1.00024e-16	15.9999
T7	C35	1	0.0381246	9.83103e-08	2.45776e-06	5.60946
T14	C35	0	NA	7.27529e-05	0.00181882	2.74021

## Sheet: Fig3d
Time	Value	Dimension
T0	9.3098	Luminous density
T1	0.3096	Luminous density
T3	2.5782	Luminous density
T7	14.543	Luminous density
T14	9.3974	Luminous density
T0	8.6475	Proportion
T1	1.44	Proportion
T3	1.6725	Proportion
T7	12.825	Proportion
T14	10.83	Proportion

## Sheet: Fig4c
Time	Cluster	Frequency	OR	Chi.p	Chi.p.adj	log.p.adj
T0	C0	208	0.497031	4.48276e-35	1.12069e-33	32.9505
T1	C0	11	0.049962	1.58839e-55	3.97098e-54	53.4011
T3	C0	1402	2.55572	0	0	Inf
T7	C0	0	NA	3.09703e-82	7.74258e-81	80.1111
T14	C0	13	0.0797855	1.43159e-37	3.57897e-36	35.4462
T0	C22	54	0.482486	2.0874e-10	5.21849e-09	8.28245
T1	C22	30	0.509494	5.93616e-05	0.00148404	2.82855
T3	C22	309	2.10617	1.61514e-61	4.03786e-60	59.3938
T7	C22	18	0.237123	2.47883e-13	6.19707e-12	11.2078
T14	C22	26	0.596657	0.00590372	0.147593	0.830935
T0	C24	44	0.39861	2.12006e-13	5.30014e-12	11.2757
T1	C24	19	0.327171	3.92285e-08	9.80712e-07	6.00846
T3	C24	368	2.54324	1.62814e-116	4.07035e-115	114.39
T7	C24	0	NA	1.33863e-21	3.34657e-20	19.4754
T14	C24	0	NA	5.38617e-12	1.34654e-10	9.87078
T0	C36	62	1.06644	0.607281	1	0
T1	C36	9	0.294249	3.79491e-05	0.000948726	3.02286
T3	C36	2	0.0262435	2.18356e-25	5.45889e-24	23.2629
T7	C36	119	3.01789	4.64256e-44	1.16064e-42	41.9353
T14	C36	35	1.54623	0.00825399	0.20635	0.685396
T0	C38	48	0.951366	0.748731	1	0
T1	C38	5	0.188366	1.03193e-05	0.000257981	3.58841
T3	C38	140	2.1168	1.04027e-28	2.60067e-27	26.5849
T7	C38	0	NA	1.90016e-10	4.75041e-09	8.32327
T14	C38	4	0.203623	0.000298104	0.0074526	2.12769

## Sheet: Fig4e
Time After Radiation (days)	Macrophage			Cd14+ Macrophage
0	0.9	0.7	1.5	0.2	0.3	1
1	0.2	0.6	0.7	0.1	0.15	0.35
3	20	15.5	15.8	7.56	9.45	14.1
7	1.03	2.05	3.31	0.5	0.6	1
14	0.3	0.4	1.4	0.1	0.1	0.4

## Sheet: Fig4f
Cytokine	Cd14+ macrophage						Cd14- macrophage
Tnf-α	3.01721	1.02777	0.832574	3.4172	2.65	1.64	0.735003	1.51487	0.735256	0.261988	0.4	0.3
Il6	0.386978	0.846749	0.708851	0.744295	0.64	0.53	0.104407	0.170098	0.816608	0.210442	0.31	0.22
Il1	1.37695	1.5499	1.59318	1.42	1.143	1.654	0.402566	0.605432	1.88399	0.543	0.367	0.52
Il10	0.735003	1.51487	0.735256	0.976	1.13	1.26	3.01721	1.02777	0.832574	2.87	1.56	1.9

## Sheet: Fig5a
Time	Weight	Weight myeloid
T0	14.0948	4.13992
T1	8.97541	0.999793
T3	17.0975	5.9188
T7	13.3531	2.51632
T14	12.7924	2.64166

## Sheet: Fig5f
Source.target	Interaction name	Communication prob
Endothelial -> Endothelial	Cxcl12 - Ackr3	0.172897
Endothelial -> Inflam.Mac	Ccl5 - Ccr1	0.268318
Endothelial -> Inflam.Mac	Cxcl12 - Cxcr4	0.18598
Endothelial -> Inflam.Mac	Icam1 - (Itgal+Itgb2)	0.226009
Endothelial -> Inflam.Mac	Icam1 - (Itgam+Itgb2)	0.265124
Endothelial -> Inflam.Mac	Icam1 - (Itgax+Itgb2)	0.235352
Endothelial -> Inflam.Mac	Icam1 - Itgal	0.225834
Endothelial -> Inflam.Mac	Icam2 - (Itgal+Itgb2)	0.164282
Endothelial -> Inflam.Mac	Icam2 - (Itgam+Itgb2)	0.184324
Endothelial -> Monocyte	Ccl4 - Ccr5	0.160827
Endothelial -> Monocyte	Ccl5 - Ccr1	0.261251
Endothelial -> Monocyte	Ccl5 - Ccr5	0.185109
Endothelial -> Monocyte	Cxcl12 - Cxcr4	0.177616
Endothelial -> Monocyte	Icam1 - (Itgal+Itgb2)	0.24612
Endothelial -> Monocyte	Icam1 - (Itgam+Itgb2)	0.292195
Endothelial -> Monocyte	Icam1 - (Itgax+Itgb2)	0.248735
Endothelial -> Monocyte	Icam1 - Itgal	0.219286
Endothelial -> Monocyte	Icam2 - (Itgal+Itgb2)	0.174786
Endothelial -> Monocyte	Icam2 - (Itgam+Itgb2)	0.197325
Endothelial -> Prolife.Mac	Ccl4 - Ccr5	0.15434
Endothelial -> Prolife.Mac	Ccl5 - Ccr5	0.176585
Endothelial -> Prolife.Mac	Cxcl12 - Cxcr4	0.194569
Endothelial -> Prolife.Mac	Icam1 - (Itgam+Itgb2)	0.261296
Endothelial -> Prolife.Mac	Icam1 - (Itgax+Itgb2)	0.268498
Endothelial -> Prolife.Mac	Icam2 - (Itgam+Itgb2)	0.182431
Inflam.Mac -> Endothelial	Itgb2 - Icam1	0.226009
Inflam.Mac -> Endothelial	Itgb2 - Icam2	0.164282
Inflam.Mac -> Endothelial	Tnf - Tnfrsf1a	0.181822
Inflam.Mac -> Endothelial	Vegfa - Vegfr1	0.243625
Inflam.Mac -> Endothelial	Vegfa - Vegfr1r2	0.244246
Inflam.Mac -> Endothelial	Vegfa - Vegfr2	0.239807
Inflam.Mac -> Inflam.Mac	Ccl3 - Ccr1	0.332267
Inflam.Mac -> Inflam.Mac	Ccl5 - Ccr1	0.306388
Inflam.Mac -> Inflam.Mac	Ccl6 - Ccr1	0.324075
Inflam.Mac -> Inflam.Mac	Ccl9 - Ccr1	0.23428
Inflam.Mac -> Inflam.Mac	Icam1 - (Itgal+Itgb2)	0.172347
Inflam.Mac -> Inflam.Mac	Icam1 - (Itgam+Itgb2)	0.194511
Inflam.Mac -> Inflam.Mac	Icam1 - (Itgax+Itgb2)	0.177782
Inflam.Mac -> Inflam.Mac	Icam1 - Itgal	0.172244
Inflam.Mac -> Inflam.Mac	Itgb2 - Icam1	0.172347
Inflam.Mac -> Inflam.Mac	Tnf - Tnfrsf1b	0.189898
Inflam.Mac -> Monocyte	Ccl3 - Ccr1	0.321755
Inflam.Mac -> Monocyte	Ccl3 - Ccr5	0.214423
Inflam.Mac -> Monocyte	Ccl4 - Ccr5	0.240346
Inflam.Mac -> Monocyte	Ccl5 - Ccr1	0.297332
Inflam.Mac -> Monocyte	Ccl5 - Ccr5	0.202953
Inflam.Mac -> Monocyte	Ccl6 - Ccr1	0.314032
Inflam.Mac -> Monocyte	Ccl6 - Ccr2	0.242564
Inflam.Mac -> Monocyte	Ccl9 - Ccr1	0.228823
Inflam.Mac -> Monocyte	Icam1 - (Itgal+Itgb2)	0.183933
Inflam.Mac -> Monocyte	Icam1 - (Itgam+Itgb2)	0.209019
Inflam.Mac -> Monocyte	Icam1 - (Itgax+Itgb2)	0.185409
Inflam.Mac -> Monocyte	Icam1 - Itgal	0.168377
Inflam.Mac -> Monocyte	Itgb2 - Icam1	0.164049
Inflam.Mac -> Monocyte	Tnf - Tnfrsf1a	0.170461
Inflam.Mac -> Monocyte	Tnf - Tnfrsf1b	0.208405
Inflam.Mac -> Prolife.Mac	Ccl3 - Ccr1	0.285678
Inflam.Mac -> Prolife.Mac	Ccl3 - Ccr5	0.203115
Inflam.Mac -> Prolife.Mac	Ccl4 - Ccr5	0.226301
Inflam.Mac -> Prolife.Mac	Ccl5 - Ccr1	0.266017
Inflam.Mac -> Prolife.Mac	Ccl5 - Ccr5	0.192774
Inflam.Mac -> Prolife.Mac	Ccl6 - Ccr1	0.279486
Inflam.Mac -> Prolife.Mac	Ccl6 - Ccr2	0.277708
Inflam.Mac -> Prolife.Mac	Ccl9 - Ccr1	0.209489
Inflam.Mac -> Prolife.Mac	Icam1 - (Itgam+Itgb2)	0.192408
Inflam.Mac -> Prolife.Mac	Icam1 - (Itgax+Itgb2)	0.196354
Inflam.Mac -> Prolife.Mac	Itgb2 - Icam1	0.153819
Inflam.Mac -> Prolife.Mac	Tnf - Tnfrsf1a	0.164042
Inflam.Mac -> Prolife.Mac	Tnf - Tnfrsf1b	0.164958
Monocyte -> Endothelial	Itgb2 - Icam1	0.24612
Monocyte -> Endothelial	Itgb2 - Icam2	0.174786
Monocyte -> Endothelial	Sell - Cd34	0.207788
Monocyte -> Endothelial	Sell - Podxl	0.213904
Monocyte -> Endothelial	Selplg - Selp	0.136782
Monocyte -> Endothelial	Tnf - Tnfrsf1a	0.166741
Monocyte -> Endothelial	Vegfa - Vegfr1	0.240536
Monocyte -> Endothelial	Vegfa - Vegfr1r2	0.241142
Monocyte -> Endothelial	Vegfa - Vegfr2	0.23681
Monocyte -> Inflam.Mac	Ccl3 - Ccr1	0.286452
Monocyte -> Inflam.Mac	Ccl5 - Ccr1	0.307637
Monocyte -> Inflam.Mac	Ccl6 - Ccr1	0.365869
Monocyte -> Inflam.Mac	Ccl9 - Ccr1	0.296135
Monocyte -> Inflam.Mac	Icam1 - (Itgal+Itgb2)	0.164049
Monocyte -> Inflam.Mac	Icam1 - (Itgam+Itgb2)	0.184032
Monocyte -> Inflam.Mac	Icam1 - (Itgax+Itgb2)	0.168971
Monocyte -> Inflam.Mac	Icam1 - Itgal	0.163956
Monocyte -> Inflam.Mac	Itgb2 - Icam1	0.183933
Monocyte -> Inflam.Mac	Tnf - Tnfrsf1b	0.17352
Monocyte -> Monocyte	Ccl3 - Ccr1	0.278461
Monocyte -> Monocyte	Ccl3 - Ccr5	0.193763
Monocyte -> Monocyte	Ccl4 - Ccr5	0.222176
Monocyte -> Monocyte	Ccl5 - Ccr1	0.298512
Monocyte -> Monocyte	Ccl5 - Ccr5	0.203518
Monocyte -> Monocyte	Ccl6 - Ccr1	0.353357
Monocyte -> Monocyte	Ccl6 - Ccr2	0.26617
Monocyte -> Monocyte	Ccl9 - Ccr1	0.287632
Monocyte -> Monocyte	Icam1 - (Itgal+Itgb2)	0.174524
Monocyte -> Monocyte	Icam1 - (Itgam+Itgb2)	0.196992
Monocyte -> Monocyte	Icam1 - (Itgax+Itgb2)	0.175854
Monocyte -> Monocyte	Icam1 - Itgal	0.160446
Monocyte -> Monocyte	Itgb2 - Icam1	0.174524
Monocyte -> Monocyte	Selplg - Sell	0.163073
Monocyte -> Monocyte	Tnf - Tnfrsf1a	0.157124
Monocyte -> Monocyte	Tnf - Tnfrsf1b	0.188888
Monocyte -> Prolife.Mac	Ccl3 - Ccr1	0.25066
Monocyte -> Prolife.Mac	Ccl3 - Ccr5	0.184453
Monocyte -> Prolife.Mac	Ccl4 - Ccr5	0.210075
Monocyte -> Prolife.Mac	Ccl5 - Ccr1	0.266973
Monocyte -> Prolife.Mac	Ccl5 - Ccr5	0.193285
Monocyte -> Prolife.Mac	Ccl6 - Ccr1	0.310789
Monocyte -> Prolife.Mac	Ccl6 - Ccr2	0.308619
Monocyte -> Prolife.Mac	Ccl9 - Ccr1	0.258143
Monocyte -> Prolife.Mac	Icam1 - (Itgam+Itgb2)	0.182146
Monocyte -> Prolife.Mac	Icam1 - (Itgax+Itgb2)	0.185684
Monocyte -> Prolife.Mac	Itgb2 - Icam1	0.163
Monocyte -> Prolife.Mac	Tnf - Tnfrsf1a	0.151649
Monocyte -> Prolife.Mac	Tnf - Tnfrsf1b	0.152432
Prolife.Mac -> Endothelial	Selplg - Selp	0.154603
Prolife.Mac -> Endothelial	Vegfa - Vegfr1	0.221793
Prolife.Mac -> Endothelial	Vegfa - Vegfr1r2	0.222312
Prolife.Mac -> Endothelial	Vegfa - Vegfr2	0.218608
Prolife.Mac -> Inflam.Mac	Ccl3 - Ccr1	0.210695
Prolife.Mac -> Inflam.Mac	Ccl5 - Ccr1	0.285225
Prolife.Mac -> Inflam.Mac	Ccl6 - Ccr1	0.318488
Prolife.Mac -> Inflam.Mac	Ccl9 - Ccr1	0.210957
Prolife.Mac -> Inflam.Mac	Icam1 - (Itgal+Itgb2)	0.153819
Prolife.Mac -> Inflam.Mac	Icam1 - (Itgam+Itgb2)	0.171275
Prolife.Mac -> Inflam.Mac	Icam1 - (Itgax+Itgb2)	0.158141
Prolife.Mac -> Inflam.Mac	Icam1 - Itgal	0.153737
Prolife.Mac -> Monocyte	Ccl3 - Ccr1	0.206248
Prolife.Mac -> Monocyte	Ccl3 - Ccr5	0.155419
Prolife.Mac -> Monocyte	Ccl4 - Ccr5	0.206271
Prolife.Mac -> Monocyte	Ccl5 - Ccr1	0.277298
Prolife.Mac -> Monocyte	Ccl5 - Ccr5	0.193187
Prolife.Mac -> Monocyte	Ccl6 - Ccr1	0.308761
Prolife.Mac -> Monocyte	Ccl6 - Ccr2	0.239327
Prolife.Mac -> Monocyte	Ccl9 - Ccr1	0.2065
Prolife.Mac -> Monocyte	Icam1 - (Itgal+Itgb2)	0.163
Prolife.Mac -> Monocyte	Icam1 - (Itgam+Itgb2)	0.182467
Prolife.Mac -> Monocyte	Icam1 - (Itgax+Itgb2)	0.164161
Prolife.Mac -> Monocyte	Icam1 - Itgal	0.150645
Prolife.Mac -> Monocyte	Selplg - Sell	0.188983
Prolife.Mac -> Prolife.Mac	Ccl3 - Ccr1	0.190351
Prolife.Mac -> Prolife.Mac	Ccl3 - Ccr5	0.14935
Prolife.Mac -> Prolife.Mac	Ccl4 - Ccr5	0.195771
Prolife.Mac -> Prolife.Mac	Ccl5 - Ccr1	0.249709
Prolife.Mac -> Prolife.Mac	Ccl5 - Ccr5	0.18393
Prolife.Mac -> Prolife.Mac	Ccl6 - Ccr1	0.275247
Prolife.Mac -> Prolife.Mac	Ccl6 - Ccr2	0.273519
Prolife.Mac -> Prolife.Mac	Ccl9 - Ccr1	0.190566
Prolife.Mac -> Prolife.Mac	Icam1 - (Itgam+Itgb2)	0.169638
Prolife.Mac -> Prolife.Mac	Icam1 - (Itgax+Itgb2)	0.172707

[truncated: 2 more sheets: Fig6a, Fig6f]
